# Supplementary material for: Dermal Papilla Cell Proliferation of Phytochemicals Isolated from Chestnut Shells (Castanea crenata)
Source: Plants (Basel). 2023 Feb 23;12(5):1018. doi: 10.3390/plants12051018 (PMC10005320; doi:10.3390/plants12051018)
Supplement: Supplementary file 1 [file plants-12-01018-s001.zip]

Archive with 1 entries (1 files):
- plants-2202548-supplementary.pdf
